# Supplementary material for: Preparation, Characterization, and Activation of Natural Glassy Carbon Paste Electrodes as New Sensors for Determining the Total Antioxidant Capacity of Plant Extracts
Source: Membranes (Basel). 2022 Nov 26;12(12):1193. doi: 10.3390/membranes12121193 (PMC9783599; doi:10.3390/membranes12121193)
Supplement: Supplementary file 1 [file membranes-12-01193-s001.zip]

Archive with 2 entries (2 files):
- membranes-2024604-Supplementary Material.pdf
- Video S1 - PDMS drop on GCn surface.zip
